# Supplementary material for: Anaerobic Carbon Monoxide Uptake by Microbial Communities in Volcanic Deposits at Different Stages of Successional Development on O-yama Volcano, Miyake-jima, Japan
Source: Microorganisms. 2020 Dec 22;9(1):12. doi: 10.3390/microorganisms9010012 (PMC7822213; doi:10.3390/microorganisms9010012)
Supplement: Supplementary file 1 [file microorganisms-09-00012-s001.zip]

Archive with 2 entries (2 files):
- Miyake_supplementary_tables.docx
- __MACOSX/._Miyake_supplementary_tables.docx
